# Supplementary material for: Description of Seba longimera sp. nov. from hydrothermal vents in the Okinawa Trough, Northwest Pacific (Amphipoda, Amphilochoidea, Sebidae)
Source: Zookeys. 2019 Dec 12;899:141–9. doi: 10.3897/zookeys.899.39442 (PMC6923256; doi:10.3897/zookeys.899.39442)
Supplement: XML Treatment for Seba [file zookeys.899.39442-treatment1.xml]

<!DOCTYPE tp:taxon-treatment
  PUBLIC "-//TaxonX//DTD Taxonomic Treatment Publishing DTD v0 20100105//EN" "tax-treatment-NSO.dtd">
<tp:taxon-treatment xmlns:tp="http://www.plazi.org/taxpub"><tp:treatment-meta><kwd-group><label>Taxon classification</label><kwd><named-content xmlns:xlink="http://www.w3.org/1999/xlink" content-type="kingdom">Animalia</named-content></kwd><kwd><named-content xmlns:xlink="http://www.w3.org/1999/xlink" content-type="order">Amphipoda</named-content></kwd><kwd><named-content xmlns:xlink="http://www.w3.org/1999/xlink" content-type="family">Sebidae</named-content></kwd></kwd-group><mixed-citation publication-type="journal"><person-group><name><surname>Wang</surname><given-names>Yanrong</given-names></name><name><surname>Zhu</surname><given-names>Chaodong</given-names></name><name><surname>Sha</surname><given-names>Zhongli</given-names></name><name><surname>Ren</surname><given-names>Xianqiu</given-names></name></person-group><article-title>Description of <italic><tp:taxon-name><tp:taxon-name-part taxon-name-part-type="genus" reg="Seba">Seba</tp:taxon-name-part> <tp:taxon-name-part taxon-name-part-type="species" reg="longimera">longimera</tp:taxon-name-part></tp:taxon-name></italic> sp. nov. from hydrothermal vents in the Okinawa Trough, Northwest Pacific (<tp:taxon-name><tp:taxon-name-part taxon-name-part-type="order">Amphipoda</tp:taxon-name-part></tp:taxon-name>, <tp:taxon-name><tp:taxon-name-part taxon-name-part-type="superfamily">Amphilochoidea</tp:taxon-name-part></tp:taxon-name>, <tp:taxon-name><tp:taxon-name-part taxon-name-part-type="family">Sebidae</tp:taxon-name-part></tp:taxon-name>)</article-title><source>Zookeys</source><day>12</day><month>12</month><year>2019</year><volume>899</volume><fpage>141</fpage><lpage>149</lpage><pub-id pub-id-type="doi">10.3897/zookeys.899.39442</pub-id></mixed-citation></tp:treatment-meta><tp:nomenclature><label>Genus</label><tp:taxon-name><object-id xmlns:xlink="http://www.w3.org/1999/xlink" content-type="arpha" xlink:type="simple">1DA9D2E4-A3B8-5959-95E6-C707B3BF668B</object-id>
              <tp:taxon-name-part taxon-name-part-type="genus" reg="Seba">Seba</tp:taxon-name-part>
            </tp:taxon-name><tp:taxon-authority>Spence Bate, 1862</tp:taxon-authority></tp:nomenclature><tp:treatment-sec sec-type="diagnosis" id="SECID0EIGAC"><title>Diagnosis.</title><p>See <xref ref-type="bibr" rid="B1">Ariyama (2009)</xref>.</p></tp:treatment-sec><ref-list><ref id="B1"><mixed-citation xmlns:xlink="http://www.w3.org/1999/xlink" xlink:type="simple"><person-group><name name-style="western"><surname>Ariyama</surname><given-names>H</given-names></name></person-group> (<year>2009</year>) <article-title>Four species of the genus <italic><tp:taxon-name><tp:taxon-name-part taxon-name-part-type="genus">Seba</tp:taxon-name-part></tp:taxon-name></italic> from Japan, with descriptions of two new species (<tp:taxon-name><tp:taxon-name-part taxon-name-part-type="subphylum">Crustacea</tp:taxon-name-part></tp:taxon-name>: <tp:taxon-name><tp:taxon-name-part taxon-name-part-type="order">Amphipoda</tp:taxon-name-part></tp:taxon-name>: <tp:taxon-name><tp:taxon-name-part taxon-name-part-type="family">Sebidae</tp:taxon-name-part></tp:taxon-name>).</article-title><source>Zootaxa</source><volume>2159</volume>: <fpage>44</fpage>–<lpage>68</lpage>. <ext-link xlink:type="simple" ext-link-type="doi" xlink:href="10.11646/zootaxa.2159.1.2">https://doi.org/10.11646/zootaxa.2159.1.2</ext-link></mixed-citation></ref></ref-list></tp:taxon-treatment>
