# Supplementary material for: Description of Seba longimera sp. nov. from hydrothermal vents in the Okinawa Trough, Northwest Pacific (Amphipoda, Amphilochoidea, Sebidae)
Source: Zookeys. 2019 Dec 12;899:141–9. doi: 10.3897/zookeys.899.39442 (PMC6923256; doi:10.3897/zookeys.899.39442)
Supplement: XML Treatment for Seba longimera [file zookeys.899.39442-treatment2.xml]

<!DOCTYPE tp:taxon-treatment
  PUBLIC "-//TaxonX//DTD Taxonomic Treatment Publishing DTD v0 20100105//EN" "tax-treatment-NSO.dtd">
<tp:taxon-treatment xmlns:tp="http://www.plazi.org/taxpub"><tp:treatment-meta><kwd-group><label>Taxon classification</label><kwd><named-content xmlns:xlink="http://www.w3.org/1999/xlink" content-type="kingdom">Animalia</named-content></kwd><kwd><named-content xmlns:xlink="http://www.w3.org/1999/xlink" content-type="order">Amphipoda</named-content></kwd><kwd><named-content xmlns:xlink="http://www.w3.org/1999/xlink" content-type="family">Sebidae</named-content></kwd></kwd-group><mixed-citation publication-type="journal"><person-group><name><surname>Wang</surname><given-names>Yanrong</given-names></name><name><surname>Zhu</surname><given-names>Chaodong</given-names></name><name><surname>Sha</surname><given-names>Zhongli</given-names></name><name><surname>Ren</surname><given-names>Xianqiu</given-names></name></person-group><article-title>Description of <italic><tp:taxon-name><tp:taxon-name-part taxon-name-part-type="genus" reg="Seba">Seba</tp:taxon-name-part> <tp:taxon-name-part taxon-name-part-type="species" reg="longimera">longimera</tp:taxon-name-part></tp:taxon-name></italic> sp. nov. from hydrothermal vents in the Okinawa Trough, Northwest Pacific (<tp:taxon-name><tp:taxon-name-part taxon-name-part-type="order">Amphipoda</tp:taxon-name-part></tp:taxon-name>, <tp:taxon-name><tp:taxon-name-part taxon-name-part-type="superfamily">Amphilochoidea</tp:taxon-name-part></tp:taxon-name>, <tp:taxon-name><tp:taxon-name-part taxon-name-part-type="family">Sebidae</tp:taxon-name-part></tp:taxon-name>)</article-title><source>Zookeys</source><day>12</day><month>12</month><year>2019</year><volume>899</volume><fpage>141</fpage><lpage>149</lpage><pub-id pub-id-type="doi">10.3897/zookeys.899.39442</pub-id></mixed-citation></tp:treatment-meta><tp:nomenclature><tp:taxon-name><object-id xmlns:xlink="http://www.w3.org/1999/xlink" content-type="arpha" xlink:type="simple">14148D33-3870-568D-A978-20E48DE38F85</object-id>
              <tp:taxon-name-part taxon-name-part-type="genus" reg="Seba">Seba</tp:taxon-name-part>
              <tp:taxon-name-part taxon-name-part-type="species" reg="longimera">longimera</tp:taxon-name-part>
              <object-id xmlns:xlink="http://www.w3.org/1999/xlink" content-type="zoobank" xlink:type="simple">http://zoobank.org/BE6D0C6C-3BBE-46FB-9D21-21ECD4E39801</object-id>
            </tp:taxon-name><tp:taxon-status xmlns:xlink="http://www.w3.org/1999/xlink" xlink:type="simple">sp. nov.</tp:taxon-status><xref ref-type="fig" rid="F1">Figures 1</xref><xref ref-type="fig" rid="F2">, 2</xref><xref ref-type="fig" rid="F3">, 3</xref><xref ref-type="fig" rid="F4">, 4</xref></tp:nomenclature><tp:treatment-sec sec-type="material" id="SECID0EKIAC"><title>Material examined.</title><p><bold><italic>Holotype</italic></bold>: male (6.1 mm) (MBM 286557), dissected, Okinawa Trough, <named-content xmlns:xlink="http://www.w3.org/1999/xlink" content-type="dwc:verbatimCoordinates" xlink:type="simple"><named-content content-type="geo-json" specific-use="{&#34;type&#34;:&#34;Point&#34;,&#34;coordinates&#34;:[126.966667,27.533333]}" id="NCID0EYIAC" xlink:type="simple">27°32'N, 126°58'E</named-content></named-content>, RY0067, ROV-3, depth 1243 m, 16 Apr. 2014. <bold><italic>Paratype</italic></bold>: female (4.4 mm), dissected, same data as holotype.</p></tp:treatment-sec><tp:treatment-sec sec-type="material" id="SECID0EAJAC"><title>Additional materials.</title><p>1 female (4.5 mm), 3 males (4.2–5.5 mm) (MBM 286557), Okinawa Trough, <named-content xmlns:xlink="http://www.w3.org/1999/xlink" content-type="dwc:verbatimCoordinates" xlink:type="simple"><named-content content-type="geo-json" specific-use="{&#34;type&#34;:&#34;Point&#34;,&#34;coordinates&#34;:[126.966667,27.533333]}" id="NCID0EJJAC" xlink:type="simple">27°32'N, 126°58'E</named-content></named-content>, RY0067, ROV-3, depth 1243 m, 16 Apr. 2014. 1 female (3.3 mm) 1 male (4.1 mm) (MBM 286560), Okinawa Trough, <named-content xmlns:xlink="http://www.w3.org/1999/xlink" content-type="dwc:verbatimCoordinates" xlink:type="simple"><named-content content-type="geo-json" specific-use="{&#34;type&#34;:&#34;Point&#34;,&#34;coordinates&#34;:[126.966667,27.550000]}" id="NCID0ERJAC" xlink:type="simple">27°33'N, 126°58'E</named-content></named-content>, RY0051, ROV-3, depth 1243 m, 16 Apr. 2014. 15 females and males (&lt;5.5 mm) (MBM 286565), Okinawa Trough, <named-content xmlns:xlink="http://www.w3.org/1999/xlink" content-type="dwc:verbatimCoordinates" xlink:type="simple"><named-content content-type="geo-json" specific-use="{&#34;type&#34;:&#34;Point&#34;,&#34;coordinates&#34;:[126.966667,27.550000]}" id="NCID0EZJAC" xlink:type="simple">27°33'N, 126°58'E</named-content></named-content>, RY0069, ROV-3, depth 1243 m, 16 Apr. 2014.</p></tp:treatment-sec><tp:treatment-sec sec-type="description" id="SECID0E5JAC"><title>Description of male holotype.</title><p><bold><italic>Head</italic>.</bold> Eyes not visible in ethanol material. <italic>Antenna 1</italic> subequal in length to antenna 2; peduncular article 1 shorter than article 2 (0.8×); article 2 elongate, length 4.1× width; article 3 less than half the length of article 1; primary flagellum 5-articulate, not setose; accessory flagellum hardly reaching to end of 1<sup>st</sup> flagellar article, 2-articulate, distal article tiny. <italic>Antenna 2</italic> with peduncular article 4 1.7× longer than article 5; peduncular article 5 much narrower than article 4; flagellum 3-articulate, not setose.</p><p><bold><italic>Mouthparts</italic>.</bold> Epistome separate, upper lip rounded. <italic>Right mandible</italic> incisor well developed, with blunt denticles; palp 3-articulate, article 2 1.2× longer than article 3, bearing one long seta, article 3 bearing apical long seta; left mandible with dentate lacinia mobilis. <italic>Lower lip</italic> with inner lobes absent; mandibular lobes weak. <italic>Maxilla 1</italic> with inner plate rounded, bearing single robust apical seta; outer plate broadly truncate, bearing five robust apical setae; palp 1-articulate, with two apical setae. <italic>Maxilla 2</italic> with inner plate wider and shorter than outer plate, with 3 apical setae; outer plate with four apical setae. <italic>Maxilliped</italic> with very short inner plates, reduced to small lobes; outer plates short, slightly beyond distal margin of 1<sup>st</sup> palp article, rounded, bearing few marginal and apical setae; palp 4-articulate, inner margins of article 2 and 3 bearing setae, dactylus elongate, slender.</p><p><bold><italic>Pereon</italic>.</bold><italic>Coxae 1–4</italic> longer than broad, overlapping. <italic>Gnathopod 1</italic> parachelate, stouter than gnathopod 2; coxa with a small seta at posteroventral corner; basis linear, with 1 long seta on posterior margin; ischium subquadrate; merus subequal in length to ischium, posterior margin bearing three long setae; carpus shorter than palm, distally expanded, posterior margin lobate, bearing patch of long setae distally; palm slightly longer than deep, ventral margin fringed with long setae, with five bumps and few setae; dactylus curved, tapering. <italic>Gnathopod 2</italic> elongate, chelate; coxa oval; basis linear, naked; ischium longer than menus, naked; merus subequal in length to carpus; carpus distally expanded; propodus slender, narrowing distally, more than 4× longer than carpus. Lower finger of chela straight, bearing row of short setae on palmar edge; dactylus slender, straight, fitting palm, distally with few short setae. <italic>Pereopod 3</italic> with coxa slightly longer than coxa 2; basis not expanded posteriorly, anterior margin bearing four shorter setae in distal half length; ischium subrectangular, anterior margin notched; merus anterodistally drawn out, pointed, both anterior and posterior margins bearing few robust setae; carpus shorter than merus; propodus slightly longer than carpus; dactylus curved, tapering. <italic>Pereopod 4</italic> slightly larger than pereopod 3, but of similar appearance; coxa smaller than coxa 3, posterior margin excavated. <italic>Pereopod 5</italic> coxa bilobed, posterior lobe longer and larger than anterior lobe; basis evenly expanded, posteroproximal margin overlaps posterior coxal lobe; merus expanded, produced posteroventrally, well overreaching distal margin of carpus; carpus shorter than propodus; dactylus curved. <italic>Pereopod 6</italic> larger than pereopods 5 and 7, of similar appearance with pereopod 5, coxa unilobate. <italic>Pereopod 7</italic> smaller than pereiopod 5, coxa unilobate, much smaller than coxa 6; merus expanded, but smaller than that of pereopods 5 and 6, not extending past distal margin of carpus; carpus shorter than propodus.</p><p><bold><italic>Gills</italic></bold> present on coxae 3–6, small, not pleated.</p><p><bold><italic>Pleon</italic>.</bold><italic>Epimeron 1–3</italic> smooth, posteroventral margin rounded. <italic>Uropod 1</italic> peduncle subequal in length to rami, with two distal, two lateral, and three medial robust setae; outer ramus slightly shorter than inner ramus, both outer and inner ramus with three robust setae. <italic>Uropod 2</italic> extending as far as uropod 1, peduncle slightly longer than rami, with one distal and five marginal setae; outer ramus slightly shorter than inner ramus; outer and inner ramus each with three marginal robust setae. <italic>Uropod 3</italic> uniramous, peduncle naked; ramus longer than peduncle, with two marginal setae and two setae at base of minute terminal article. <italic>Telson</italic> entire, laminar, tapering distally, smoothly rounded, distinctly overreaching end of uropod 3 peduncle, with one or two distolateral setae on each margin.</p><fig id="F1" position="float" orientation="portrait"><object-id xmlns:xlink="http://www.w3.org/1999/xlink" content-type="doi" xlink:type="simple">10.3897/zookeys.899.39442.figure1</object-id><object-id xmlns:xlink="http://www.w3.org/1999/xlink" content-type="arpha" xlink:type="simple">A0528691-84BB-51E6-A3D1-2C0AEE89FC17</object-id><label>Figure 1.</label><caption><p><italic><tp:taxon-name><tp:taxon-name-part taxon-name-part-type="genus" reg="Seba">Seba</tp:taxon-name-part> <tp:taxon-name-part taxon-name-part-type="species" reg="longimera">longimera</tp:taxon-name-part></tp:taxon-name></italic> sp. nov., male holotype (6.1 mm) (MBM 286557), Okinawa Trough. G1 R, right gnathopod 1; G2 R, right gnathopod 2; A1, antenna 1 (with accessory flagellum enlarged); A2, antenna 2.</p></caption><graphic xmlns:xlink="http://www.w3.org/1999/xlink" xlink:href="zookeys-899-141-g001.jpg" position="float" orientation="portrait" xlink:type="simple" id="oo_364627.jpg"><uri content-type="original_file" xlink:type="simple">https://binary.pensoft.net/fig/364627</uri></graphic></fig><fig id="F2" position="float" orientation="portrait"><object-id xmlns:xlink="http://www.w3.org/1999/xlink" content-type="doi" xlink:type="simple">10.3897/zookeys.899.39442.figure2</object-id><object-id xmlns:xlink="http://www.w3.org/1999/xlink" content-type="arpha" xlink:type="simple">86FB1D66-C6DC-52EE-9C3E-7151B25CDA36</object-id><label>Figure 2.</label><caption><p><italic><tp:taxon-name><tp:taxon-name-part taxon-name-part-type="genus" reg="Seba">Seba</tp:taxon-name-part> <tp:taxon-name-part taxon-name-part-type="species" reg="longimera">longimera</tp:taxon-name-part></tp:taxon-name></italic> sp. nov., male holotype (6.1 mm) (MBM 286557), Okinawa Trough. P3 R, right pereopod 3; P4 R, right pereopod 4; P5 R, right pereopod 5; P6 R, right pereopod 6; P7 R, right pereopod 7; U1 R, right uropod 1; U2 R, right uropod 2; U3 R, right uropod 3; T, telson; E1–3, epimeron 1–3.</p></caption><graphic xmlns:xlink="http://www.w3.org/1999/xlink" xlink:href="zookeys-899-141-g002.jpg" position="float" orientation="portrait" xlink:type="simple" id="oo_364628.jpg"><uri content-type="original_file" xlink:type="simple">https://binary.pensoft.net/fig/364628</uri></graphic></fig><fig id="F3" position="float" orientation="portrait"><object-id xmlns:xlink="http://www.w3.org/1999/xlink" content-type="doi" xlink:type="simple">10.3897/zookeys.899.39442.figure3</object-id><object-id xmlns:xlink="http://www.w3.org/1999/xlink" content-type="arpha" xlink:type="simple">78577F4C-291C-5A90-ADD0-0A2298992BAA</object-id><label>Figure 3.</label><caption><p><italic><tp:taxon-name><tp:taxon-name-part taxon-name-part-type="genus" reg="Seba">Seba</tp:taxon-name-part> <tp:taxon-name-part taxon-name-part-type="species" reg="longimera">longimera</tp:taxon-name-part></tp:taxon-name></italic> sp. nov., male holotype (6.1 mm) (MBM 286557), Okinawa Trough. UL, upper lip; LL, lower lip; Md R, right mandible (with incisor process enlarged); Md L, incisor process and lacinia mobilis of left mandible enlarged; Mx1 R, right maxilla 1; Mx2 R, right maxilla 2; Mxp, pair of maxillipeds.</p></caption><graphic xmlns:xlink="http://www.w3.org/1999/xlink" xlink:href="zookeys-899-141-g003.jpg" position="float" orientation="portrait" xlink:type="simple" id="oo_364629.jpg"><uri content-type="original_file" xlink:type="simple">https://binary.pensoft.net/fig/364629</uri></graphic></fig><fig id="F4" position="float" orientation="portrait"><object-id xmlns:xlink="http://www.w3.org/1999/xlink" content-type="doi" xlink:type="simple">10.3897/zookeys.899.39442.figure4</object-id><object-id xmlns:xlink="http://www.w3.org/1999/xlink" content-type="arpha" xlink:type="simple">5B8C778F-8289-53CC-A84D-CFA48914C950</object-id><label>Figure 4.</label><caption><p><italic><tp:taxon-name><tp:taxon-name-part taxon-name-part-type="genus" reg="Seba">Seba</tp:taxon-name-part> <tp:taxon-name-part taxon-name-part-type="species" reg="longimera">longimera</tp:taxon-name-part></tp:taxon-name></italic> sp. nov., female paratype (4.5 mm) (MBM 286557), Okinawa Trough. G1 R, right gnathopod 1; G2 R, right gnathopod 2; P3 R, right pereopod 3; P4 R, right pereopod 4; P5 R, right pereopod 5; P6 R, right pereopod 6; P7 R, right pereopod 7.</p></caption><graphic xmlns:xlink="http://www.w3.org/1999/xlink" xlink:href="zookeys-899-141-g004.jpg" position="float" orientation="portrait" xlink:type="simple" id="oo_364630.jpg"><uri content-type="original_file" xlink:type="simple">https://binary.pensoft.net/fig/364630</uri></graphic></fig></tp:treatment-sec><tp:treatment-sec sec-type="description" id="SECID0ERPAC"><title>Sexually dimorphic characters.</title><p>Based on female paratype, 4.5 mm.</p><p>Gnathopod 1 parachelate, but tending to chelate; propodus much narrower than that of male; palm nearly straight, only bearing few setae. Pereopods 5 and 6 with basis not as expanded as in male, narrower than that of pereopod 7; merus not as expanded as in male, and not extending to distal margin of carpus.</p></tp:treatment-sec><tp:treatment-sec sec-type="variation" id="SECID0EXPAC"><title>Variation.</title><p>In one small male specimen (4.2 mm), the merus of pereopods 5 and 6 does not overreaching distal margin of carpus.</p></tp:treatment-sec><tp:treatment-sec sec-type="etymology" id="SECID0E3PAC"><title>Etymology.</title><p>From the Latin <italic>longus</italic> (= long), referring to the merus of pereopods 5 and 6 overreaching the distal margin of carpus.</p></tp:treatment-sec><tp:treatment-sec sec-type="distribution" id="SECID0EFAAE"><title>Distribution.</title><p>Northwest Pacific, Okinawa Trough, the hydrothermal vents at a depth of 1243 m.</p></tp:treatment-sec><tp:treatment-sec sec-type="remarks" id="SECID0EKAAE"><title>Remarks.</title><p>The new species, reaching a length of 6 mm, is larger than all described <italic><tp:taxon-name><tp:taxon-name-part taxon-name-part-type="genus" reg="Seba">Seba</tp:taxon-name-part></tp:taxon-name></italic> species that are usually less than 4 mm (<xref ref-type="bibr" rid="B8">Shaw 1989</xref>). <italic><tp:taxon-name><tp:taxon-name-part taxon-name-part-type="genus" reg="Seba">Seba</tp:taxon-name-part> <tp:taxon-name-part taxon-name-part-type="species" reg="longimera">longimera</tp:taxon-name-part></tp:taxon-name></italic> sp. nov. is most similar to <italic><tp:taxon-name><tp:taxon-name-part taxon-name-part-type="genus" reg="Seba">S.</tp:taxon-name-part> <tp:taxon-name-part taxon-name-part-type="species" reg="bathybia">bathybia</tp:taxon-name-part></tp:taxon-name></italic> and <italic><tp:taxon-name><tp:taxon-name-part taxon-name-part-type="genus" reg="Seba">S.</tp:taxon-name-part> <tp:taxon-name-part taxon-name-part-type="species" reg="profundus">profundus</tp:taxon-name-part></tp:taxon-name></italic>, which also are associated with hydrothermal vents, but it differs from these two species in the following characters. It differs from <italic><tp:taxon-name><tp:taxon-name-part taxon-name-part-type="genus" reg="Seba">S.</tp:taxon-name-part> <tp:taxon-name-part taxon-name-part-type="species" reg="bathybia">bathybia</tp:taxon-name-part></tp:taxon-name></italic> by having: the denticulate palm of gnathopod 1; coxa 2 lacking a notch, and coxa 4 smaller than coxae 2 and 3; the posterior lobe of the bilobed coxa 5 larger than the anterior lobe, and the expanded merus of pereopods 5 and 6 distinctly overreaching the distal margin of the carpus in male. Similarly, the new species differs from <italic><tp:taxon-name><tp:taxon-name-part taxon-name-part-type="genus" reg="Seba">S.</tp:taxon-name-part> <tp:taxon-name-part taxon-name-part-type="species" reg="profundus">profundus</tp:taxon-name-part></tp:taxon-name></italic> by having coxa 4 smaller and the posterior lobe of coxa 5 larger than the anterior one; pereopod 6 larger than pereopods 5 and 7, rather than smaller than them as shown in <xref ref-type="bibr" rid="B8">Shaw (1989</xref>: fig. 3A); and the merus of pereopods 5 and 6 expanded beyond the distal margin of the carpus in male.</p></tp:treatment-sec><ref-list><ref id="B8"><mixed-citation xmlns:xlink="http://www.w3.org/1999/xlink" xlink:type="simple"><person-group><name name-style="western"><surname>Shaw</surname><given-names>P</given-names></name></person-group> (<year>1989</year>) <article-title>New amphipods from geothermal vent sites off the west of Vancouver Island British Columbia, with a reappraisal of the amphipod family <tp:taxon-name><tp:taxon-name-part taxon-name-part-type="family">Sebidae</tp:taxon-name-part></tp:taxon-name>.</article-title><source>Canadian Journal of Zoology</source><volume>67</volume>: <fpage>1882</fpage>–<lpage>1890</lpage>. <ext-link xlink:type="simple" ext-link-type="doi" xlink:href="10.1139/z89-269">https://doi.org/10.1139/z89-269</ext-link></mixed-citation></ref></ref-list></tp:taxon-treatment>
